# Supplementary material for: Efficacy and toxicity of hydroxyurea in mast cell activation syndrome patients refractory to standard medical therapy: retrospective case series
Source: Naunyn Schmiedebergs Arch Pharmacol. 2022 Aug 19;395(11):1441–7. doi: 10.1007/s00210-022-02282-8 (PMC9388361; doi:10.1007/s00210-022-02282-8)
Supplement: Supplementary file 2 — Supplementary file2 (XLSX 88 KB) [file 210_2022_2282_MOESM2_ESM.xlsx]

## Sheet: Page 1
Efficacy and Toxicity of Hydroxyurea in Mast Cell Activation Syndrome Patients Refractory to Standard Medical Therapy: Retrospective Case Series
Naunyn-Schmiedeberg´s Archives of Pharmacology
Leonard B. Weinstock, Jill B. Brook, Gerhard J. Molderings
Corresponding author: Leonard B. Weinstock, Department of Medicine, Washington University School of Medicine, MO, lw@gidoctor.net
Caption: Raw data for Hydroxyurea (HU) study
Medicine abbreviations: (1) Mast cell mediator release syndrome, (2) postural orthostatic tachycardia syndrome , (3) hypermobile Ehlers-Danlose syndrome , (4) Concomitant, (5) Histamine-1 receptor blocker, (6) Histamine-2 receptor blocker, (7) Benzodiazepine,
	(8) Cromolyn - oral, (9) Cromolyn - nasal, (10) Ketotifen - oral, (11) low dose naltrexone, (12) Monteleukast, (13) Omalizumab, (14) Quercetin, (15) prednisone or budesonide, (17) tricyclic antidepressant, (18) vitamin C, (19) vitamin D, (20) mycophenolic acid, Zylutein, Intravenous Immune Globulin
Mediator abbreviations: PGD2, prostaglandind D2, Tryp, tryptase, CgA, chromogranin A, LTE4, leukotriene E4, PGF2alpha, 2,3-dinor prostaglandin F-2 alpha
Basic abbreviations:SD, standard deviation, ND, not done, NA, not applicable
				(1)				Mast Cell	(2)	(3)	(4)	(5)	(6)	(7)	(8)	(9)	(10)	(11)	(12)	(13)	(14)	(15)	(16)	(17)	(18)	(19)	(20)
				MCMRS	Positive	Abnormal	Positive	density			Failed	H1RB	H2RB	Benz	Cr-o	Cr-n	KF	LDN	ML	NSAID	Om	Qu	Steroid	TCA			Other	number failed	number of	Hydroxyurea (HU)		before HU		Intensity scores							Data for average base line scores								Changes from baseline
Last NAME initial	Female	Male	Age	symptoms	mediator	mediators	biopsy	per high	POTS	hEDS	Concom	H1RB	H2RB	Benz	Cr-o	Cr-n	KF	LDN	ML	NSAID	Om	Qu	Steroid	TCA	v-C	v-D	Other	medicines	concominent medicines	Dose (mg)	Duration (mo)	with HU	Bone pain	Abdominal pain	Diarrhea	Bloating	Nausea	Fatigue	Bone pain	Abdonimal pain	Diarrhea	Bloating	Nausea	Fatigue		Bone pain	Abdominal pain	Diarrhea	Bloating
								power field
A	1		43	27	0	0	ND	NA	0	0	Failed						1					1					v-C	3		500	2	before HU	NA	3	3	2	9	7	NA	3	3	2	9	7
											Concom	1	1		1			1	1								v-D		6			with HU	NA	1	2	7	7
																																difference														NA	1	2	0
B	1		37	ND	1	PGD2, Tryp	ND	NA	1	0	Failed							1				1					Imat, Myco, ZL	6		600		before HU	NA	10	NA	5	2	7	NA	10	NA	5	2	7
											Concom	1	1		1				1		1				1		v-C		6		2	with HU	Na	3	na	3	2	7
																																difference	NA	7	NA	2	0	0								NA	7	NA	2
B		1	40	20	ND		1	40-50	1	0	Failed				1			1						1				3		600	15	before HU	NA	8	8	9	7	7	NA	8	8	9	7	7
											Concom	1	1	1					1			1			1	1	Rifaximin		8			with HU	NA	1	2	2	1	1
																																difference														NA	7	6	7
G		1	81	24	ND		1	30-40	0	0	Failed				1					1								2		600	12	before HU	NA	10	NA	NA	NA	6	NA	10	NA	NA	NA	6
											Concom	1	1	1		1		1	1			1			1	1			9			with HU	NA	1	NA	NA	NA	2
																																difference														NA	9	NA	NA
S		1	55	ND	1	PGD2	0	18	0	0	Failed				1			1	1	1		1					Vit C	6		800	4	before HU	NA	9	10	8	9	8	NA	9	10	8	9	8
											Concom	1	1										1				Vit D		4			with HU	na	7	9	8	9	7
																																difference														NA	2	1	0
C	1		32	27	ND		1	30-40	1	1	Failed		1		1		1		1			1		1			pentason, Imatinib, ZL	8		600	14	before HU	4	10	10	10	10	10	4	10	10	10	10	10
											Concom	1						1									v-C		3			with HU	6	3	1	7	3	6
																																difference														-2	7	9	3
D	1		36	26	1	PGD2	1	20-30	1	1	Failed				1	1		1				1	1					5		800	22	before HU	8	6	8	4	6	8	8	6	8	4	6	8
											Concom	1	1							1					1	1			5			with HU	1	2	6	2	4	5
																																difference														7	4	2	2
D	1		25	23	1	Histamine	1	20-30	0	0	Failed	1			1				1									3		600	25	before HU	10	10	10	10	10	10	10	10	10	10	10	10
											Concom	1	1				1	1				1			1	1			9			with HU	0	5	5	5	5	2
																																difference														10	5	5	5
F	1		42	20	1	PGD2	1	40-50	0	0	Failed				1	1	1	1										4		800	4	before HU	2	8	8	8	10	6	2	8	8	8	10	6
											Concom	1	1	1					1	1		1	1		1	1			9			with HU	9	7	7	9	8	8
																																difference														-7	1	1	-1
B		1	31	22	1	PGD2	1	20-30	0	0	Failed				1	1	1										ZL	4		500	30	before HU	8	10	10	10	6	5	8	10	10	10	6	5
											Concom	1	1					1	1	1	1								6			with HU	2	4	4	5	8	8
																																difference														6	6	6	5
G	1		40	ND	1	CgA	ND	NA	1	0	Failed	1		1					1						1	1	IVIg, ZL	7		600	2	before HU	10	10	10	6	6	6	10	10	10	6	6	6
											Concom											1							1			with HU	9	10	10	6	6	6
																																difference														1	0	0	0
K	1		22	32	ND	0	ND	NA	1	1	Failed						1	1		1				1				4		500	2	before HU	8	9	NA	NA	8	8	8	9	NA	NA	8	8
						only one blood test - tryp/ only 2 urine test					Concom	1	1	1	1				1		1				1	1	IVIg		9			with HU	4	5	NA	NA	5	8
																																difference														4	4	NA	NA
M	1		48	ND	1	LTE4	1	30-40	1	1	Failed			1					1									2		500	34	before HU	10	10	10	10	10	7	10	10	10	10	10	7
											Concom	1	1		1							1			1	1			8			with HU	10	6	9	10	5	3
																																difference														0	4	1	0
M	1		72	32	0	0	ND	NA	0	0	Failed					1		1										2		600	6	before HU	8	10	10	10	9	10	8	10	10	10	9	10
											Concom	1	1	1	1										1	1			6			with HU	2	0	0	3	0	4
																																difference														6	10	10	7
P	1		43	17	0	0	1	50-60	1	1	Failed				1	1			1			1		1	1	1		8		1000	7	before HU	7	8	5	4	10	8	7	8	5	4	10	8
											Concom	1	1	1							1								4			with HU	4	8	5	4	10	6
																																difference														3	0	0	0
R	1		33	23	1	Histamine	ND	NA	1	0	Failed		1	1	1				1			1						5		600	12	before HU	5	6	6	9	NA	8	5	6	6	9	NA	8
						and CgA					Concom	1				1	1	1		1					1	1			7			with HU	0	3	0	8	NA	3
																																difference														5	3	6	1
S	1		29	ND	0		1	20-30	1	1	Failed				1			1	1								Tofacitinab, Myco	5		600	4	before HU	7	8	2	7	8	5	7	8	2	7	8	5
											Concom	1	1	1							1								3			with HU	2	6	0	5	8	4
																																difference														5	2	2	2
S	1		58	ND	1	CgA	1	50-60	0	0	Failed						1	1	1			1	1		1	1		7		1000	37	before HU	10	10	10	10	10	10	10	10	10	10	10	10
											Concom	1	1	1	1					1							imatinib		6			with HU	7	7	7	7	7	7
																																difference														3	3	3	3
T	1		33	ND	1	PGD2	1	30-40	1	0	Failed	1	1													1		3		500	4	before HU	10	9	6	7	9	8	10	9	6	7	9	8
											Concom				1		1	1	1			1			1				6			with HU	0	3	0	7	2	3
																																difference														10	6	6	0
W	1		28	27	1	PGF2alpha	1	20-30	1	1	Failed				1		1	1				1		1	1	1		7		600	15	before HU	9	8	1	10	10	4	9	8	1	10	10	4
											Concom	1	1	1					1										4			with HU	3	8	1	10	4	4
																												# failed meds	# concom meds
B	1		32	18	ND		1	20-30	1	1	Failed	1	1		1		1	1	1			1			1	1		9		600	1	before HU	na	10	na	10	10	10	na	10	na	10	10	10
											Concom	1	1												1	1	IVIg		5																	na	0	na	0
B	1		58	23	0	0	1	40-50	0	1	Failed	1	1		1		1	1				1			1	1		8		600	1	before HU	5	6	10	10	6	6	5	6	10	10	6	6
											Concom																0		0																	0	0	0	0
G	1		41	25	ND		1	20-40	0	0	Failed	1	1	1				1	1	1		1		1	1	1		10		600	0.5	before HU	1	10	na	10	10	10	1	10	na	10	10	10
											Concom		1				1												2																	0	0	0	0
E	1		54	26	1	PGD2	1	40-50	1	0	Failed						1	1				1		1	1	1	IVIg	7		600	1	before HU	8	10	na	10	na	8	8	10	na	10	na	8
											Concom																0		0																	0	0	na	0
S	1		55	ND	0	0	1	30-40	1	0	Failed	1	1	1		1			1									5		600	0.5	before HU	7	8	8	10	10	10	7	8	8	10	10	10
											Concom																		0																	0	0	0	0
K	1		34	ND	1	PGD2	1	30-40	1	0	Failed	1	1		1		1					1			1			6		600	0.5	before HU	5	2	4	1	na	3	5	2	4	1	na	3
											Concom	1	1							1									3
																																														6	0	0	0
																												5.55	4.65			difference
	22	4	42.3846	24.2353	14	16	19		16	9																			Mean	634.615	9.90385	Range 0.5-37						Mean baseline Score	7.1	8.38462	7.45	7.91667	8.40909	7.5	Mean score	3	3.24	3	1.56522
					0.538462	1.14286	0.95		0.615385	0.346154																			SD	135.476	SD	11.1113													improvement
																																						SD	2.67346	2.19229	3.01706	2.81172	2.10801	2.00499	SD	4.24264	3.15278	3.19539	2.37077
[truncated: 4 more columns]
